# Supplementary material for: Combination Treatment of OSI-906 with Aurora B Inhibitor Reduces Cell Viability via Cyclin B1 Degradation-Induced Mitotic Slippage
Source: Int J Mol Sci. 2021 May 27;22(11):5706. doi: 10.3390/ijms22115706 (PMC8197973; doi:10.3390/ijms22115706)
Supplement: Supplementary file 1 [file ijms-22-05706-s001.zip]

Archive with 1 entries (1 files):
- ijms-1184041-supplementary.pdf
